# Supplementary material for: Metabolic Effects of Bee Larva-Derived Protein in Mice: Assessment of an Alternative Protein Source
Source: Foods. 2021 Nov 1;10(11):2642. doi: 10.3390/foods10112642 (PMC8624207; doi:10.3390/foods10112642)
Supplement: Supplementary file 1 [file foods-10-02642-s001.zip]

Archive with 1 entries (1 files):
- foods-1393286-supplementary.pdf
